# Supplementary material for: A clinically applicable and scalable method to regenerate T-cells from iPSCs for off-the-shelf T-cell immunotherapy
Source: Nat Commun. 2021 Jan 18;12:430. doi: 10.1038/s41467-020-20658-3 (PMC7814014; doi:10.1038/s41467-020-20658-3)
Supplement: Supplementary file 4 — Source Data [file 41467_2020_20658_MOESM4_ESM.xlsx]

## Sheet: Figure 1e
Figure 1e
		%CD5+CD7+	%CD4+CD8+
	EXP1	43.7	11.8
	EXP2	12.6	0.311
	EXP3	35	0.508
	EXP4	63.1	29.3

## Sheet: Figure 1f
Figure 1f
		Parameter 1	Parameter 2	Parameter 3	Parameter 4	Parameter 5	Parameter 6
	Data 1
		Parameter a	Parameter b	Parameter c	Parameter d	Parameter e	Parameter f
	Data 2
	TkT3V1-7	Cell yield per HPC
	EXP1	22.05
	EXP2	13.8
	EXP3	74.5

## Sheet: Figure 2b
Figure 2b
	7aad-AnnexinV-
Day7	-/-	+/-	-/+	+/+
1	55.4	55.8	62.6	61.1
2	51.2	49.4	43.4	50.1
3	51.3	49.7	47.3	51.3
4	51.7	56.1	52.5	55.6
Day14	-/-	+/-	-/+	+/+
1	63.1	63.3	56.8	59.7
2	65.6	67.5	68.7	73.1
3	64.5	69.6	65.6	72
4	74.2	73.8	66	70
Day21	-/-	+/-	-/+	+/+
1	46.8	47.9	60.3	76.4
2	61.2	54.9	71.2	73.9
3	54.5	57	74	73.4
4	49.9	54.5	71.6	71.4

## Sheet: Figure 2c
Figure 2c
	CD4-CD8+				CD4+CD8+				CD4+CD8-				CD4-CD8-
Day7	-/-	+/-	-/+	+/+	-/-	+/-	-/+	+/+	-/-	+/-	-/+	+/+	-/-	+/-	-/+	+/+
1	0.661	0.767	0.492	0.912	0.661	0.522	0.529	0.569	9.97	2.27	9.27	2.39	88.7	96.4	89.7	96.1
2	3.72	5.33	6.74	4.09	1.41	0.521	2.32	0.518	7.95	3.27	7.87	3.31	86.9	90.9	83.1	92.1
3	1.24	4.37	3.62	2.89	0.6	0.737	1.49	0.377	7.51	2.88	7.47	2.62	90.7	92	87.4	94.1
4	0.227	0.91	0.263	0.853	0.46	1.35	0.93	0.945	18.2	7.56	15.8	6	81.1	90.2	83	92.2
Day14	-/-	+/-	-/+	+/+	-/-	+/-	-/+	+/+	-/-	+/-	-/+	+/+	-/-	+/-	-/+	+/+
1	29	42.9	35	41.5	19.8	29	28.9	30.6	3.53	3.86	2.36	4.42	47.7	24.3	33.7	23.4
2	25.1	26.5	29.8	27.2	7.46	14.7	7.92	21.1	12.9	15.5	13.3	16.7	54.6	43.2	49	34.9
3	37.3	26.8	30	27	9.15	17.3	7.33	21.8	10.4	15.4	12.7	16.7	43.2	40.5	50	34.5
4	33.8	30.9	31.6	28.9	15.2	16.1	13.9	19.2	11.8	12.6	15.9	14.2	39.2	40.4	38.6	37.7
Day21	-/-	+/-	-/+	+/+	-/-	+/-	-/+	+/+	-/-	+/-	-/+	+/+	-/-	+/-	-/+	+/+
1	47.9	32.2	42	34.1	29.8	44.1	31.3	41.4	6.53	13.6	11	15.4	15.7	10.1	15.7	9.09
2	58.7	45	48.6	38.1	23.8	40.6	32.6	45.3	5.34	7.9	8.27	10.7	12.2	6.47	10.6	5.78
3	54	45.1	50.2	45	25.5	35.1	31.7	37.5	6.99	10.7	7.84	9.52	13.5	9.09	10.2	7.99
4	35.4	42	41.4	34.6	41.6	39.4	32.5	43.9	10.5	10.2	12.6	13.9	12.5	8.36	13.4	7.56

## Sheet: Figure 2d
Figure 2d
	FC
Day7	-/-	+/-	-/+	+/+
1	12.624	16.665	19.375	20.77
2	12.288	17.179	19.194	16.984
3	18.491	18.49	13.944	18.732
4	15.778	16.28	22.034	18.27
Day14	-/-	+/-	-/+	+/+
1	48.9496	74.8008	204.794	277.778
2	63.8976	89.1934	197.775	388.764
3	76.7746	112.604	160.997	441.326
4	100.159	162.875	322.018	500.598
Day21	-/-	+/-	-/+	+/+
1	221.791	467.356	1012.71	2951.67
2	474.989	775.09	1836.14	5812.02
3	457.346	1074.24	1227.28	5860.81
4	1025.12	1895.54	2437.03	6591.37

## Sheet: Figure 2e
Figure 2e
	BCL11B	SS- 48hr	SS+ 48hr	SS- 96hr	SS+ 96hr
	rep1	1	0.825	0.99	3.757
	rep2	0.586	0.845	1.32	1.985
	rep3	0.343	1.158	2.125	3.373
	GATA3	SS- 48hr	SS+ 48hr	SS- 96hr	SS+ 96hr
	rep1	1	0.785	0.807	3.42
	rep2	0.428	1.168	0.991	2.255
	rep3	0.21	1.362	1.999	5.236
	TCF7	SS- 48hr	SS+ 48hr	SS- 96hr	SS+ 96hr
	rep1	1	0.612	1.125	3.026
	rep2	0.524	0.75	1.525	3.019
	rep3	0.413	0.917	2.044	6.229
	TCF3	SS- 48hr	SS+ 48hr	SS- 96hr	SS+ 96hr
	rep1	1	0.517	0.382	0.517
	rep2	0.301	0.332	0.409	0.362
	rep3	0.282	0.691	0.488	0.236
	NOTCH1	SS- 48hr	SS+ 48hr	SS- 96hr	SS+ 96hr
	rep1	1	0.506	0.716	0.719
	rep2	0.558	0.614	0.691	0.688
	rep3	0.548	0.775	0.745	1.03
	HES1	SS- 48hr	SS+ 48hr	SS- 96hr	SS+ 96hr
	rep1	1	0.76	0.648	0.762
	rep2	0.517	0.617	0.797	0.905
	rep3	0.746	1.101	0.63	0.777
	DTX1	SS- 48hr	SS+ 48hr	SS- 96hr	SS+ 96hr
	rep1	1	0.823	0.453	0.737
	rep2	1.117	1.019	0.716	0.736
	rep3	0.781	0.844	0.982	1.085
	SPI1	SS- 48hr	SS+ 48hr	SS- 96hr	SS+ 96hr
	rep1	1	0.62	1.071	0.78
	rep2	0.938	0.767	1.068	0.694
	rep3	0.862	0.73	1.103	0.889

## Sheet: Figure 3b
Figure 3b
	% in SSClow	CD7+CD5+			CD4+CD8β+
	H25-4	63.7	68.6	75.7	11.3	22.6	20.2
	H25-31	68.9	71.9	76.9	43.4	48.8	48.2
	GPC3#16	12.7	70.9	75.1	1.35	30.7	25.9

## Sheet: Figure 3e
Figure 3e
	Day on Fc-DLL4	H25-4			H25-31			GPC3#16
	0	2000	2000	2000	2000	2000	2000	2000	2000	2000
	7	33100	165000	38600	33100	93800	60700	5520	11000	0
	14	1140000	3060000	2480000	320000	1822000	1956000	44100	728000	237000
	21	7500000	34320000	15620000	3090000	34080000	22000000	149000	10800000	3660000

## Sheet: Figure 3f
Figure 3f
	effector:target	no peptide	Nef peptide +	GAG peptide +
	20:1	3.95336	41.0431	0.231711
	10:1	2.8157	34.5643	-2.94604
	5:1	0.19909	28.6038	-2.81364
	2.5:1	-0.711035	19.2744	-3.07845

## Sheet: Figure 3g
Figure 3g
	effector:target	no peptide	Nef peptide +	GAG peptide +
	20:1	-0.142207	1.91124	46.0444
	10:1	3.27076	-0.809848	33.2009
	5:1	-0.824801	-2.23518	36.1139
	2.5:1	1.22298	-2.75348	28.6991

[truncated: 11 more sheets: Figure 3h, Figure 4d, Figure 4f_TCRa, Figure 4f_TCRb, Figure 5a, Figure 5c, Figure 5e, Figure 5f, Figure 6d, Figure 6f, Figure 6g]
